# Supplementary material for: Biomass Growth and Fatty Acid Production by the Marine Thraustochytrium sp. RT2316-16 in Chemically Defined Media
Source: Mar Drugs. 2025 Dec 17;23(12):482. doi: 10.3390/md23120482 (PMC12734794; doi:10.3390/md23120482)
Supplement: Supplementary file 1 [file marinedrugs-23-00482-s001.zip]

Archive with 1 entries (1 files):
- marinedrugs-4010412-supplementary.pdf
